# Supplementary material for: Heterologous ChAdOx1 nCoV-19/BNT162b2 Prime-Boost Vaccination Induces Strong Humoral Responses among Health Care Workers
Source: Vaccines (Basel). 2021 Aug 4;9(8):857. doi: 10.3390/vaccines9080857 (PMC8402499; doi:10.3390/vaccines9080857)
Supplement: Supplementary file 1 [file vaccines-09-00857-s001.zip]

Archive with 1 entries (1 files):
- vaccines-1289519-supplementary.pdf
